# Supplementary material for: Clinical and Laboratory Features in the Israeli Population with COVID-19 Infection after Pfizer-BioNTech mRNA Booster Vaccination
Source: Vaccines (Basel). 2022 Apr 19;10(5):636. doi: 10.3390/vaccines10050636 (PMC9145987; doi:10.3390/vaccines10050636)
Supplement: Supplementary file 1 [file vaccines-10-00636-s001.zip]

Archive with 1 entries (1 files):
- vaccines-1621075-supplementary.xlsx
