# Supplementary material for: Clinical and Laboratory Features in the Israeli Population with COVID-19 Infection after Pfizer-BioNTech mRNA Booster Vaccination
Source: Vaccines (Basel). 2022 Apr 19;10(5):636. doi: 10.3390/vaccines10050636 (PMC9145987; doi:10.3390/vaccines10050636)
Supplement: Supplementary file 1 [file vaccines-10-00636-s001.zip › vaccines-1621075-supplementary.xlsx]

## Sheet: model_glm
Table S1: Multivariable logistic regression of demographic and clinical characteristics affecting PCR positivity
	OR	[CI]	P	coef
(Intercept)	0.178	[0.138-0.229]	0	-1.72768
sex Female	1.014	[0.891-1.154]	0.828536	0.014291
age	1	[0.995-1.004]	0.879532	-0.000366
sector Arab	1.033	[0.835-1.278]	0.763411	0.032683
sectorJewish Ultra-orthodox	1.011	[0.840-1.216]	0.91176	0.010482
BMI_cat30 - 35 Obese I	0.84	[0.703-1.004]	0.055693	-0.173767
BMI_cat35 - Obese II+	0.864	[0.669-1.116]	0.263577	-0.145783
days since booster vaccination	1.002	[1.000-1.003]	0.016642	0.001809
HTN	0.995	[0.829-1.194]	0.953912	-0.005379
COPD	0.836	[0.618-1.129]	0.242058	-0.179623
MALIGNANCY	1.005	[0.787-1.283]	0.967528	0.005078
DM	1.105	[0.906-1.347]	0.324363	0.099681
IHD	0.974	[0.745-1.275]	0.849919	-0.025945
RENAL.DISEASE	1.512	[1.049-2.182]	0.026866	0.413716
